# Supplementary material for: Factors influencing preoperative chest radiography request for elective endoscopic procedures among medical personnel
Source: PLoS One. 2020 Nov 13;15(11):e0242140. doi: 10.1371/journal.pone.0242140 (PMC7665807; doi:10.1371/journal.pone.0242140)
Supplement: S1 File — (XLSX) [file pone.0242140.s002.xlsx]

## Sheet: Medical Personnel Knowledge and
ID	Q1_Age	Q2_Gender	Q3_Position	Q5_Year_training	Q6_CXR_course_attend	Q7_Key_orderCXR	Q8_PerformanceGI_3months	Q9	Q10	Q11	Q12	Q13	Q14	Q15	Q16	Q17	Q18	Q19	Q20	Q21	Q22	Q23	Q24	Q25	Q26	Q27.1	Q27.2	Q27.3	Q27.4	Q27.5	Q27.6	Q28.1	Q28.2	Q28.3	Q28.4	Q28.5	Q29.1	Q29.2	Q29.3	Q29.4	Q29.5	Q30.1	Q30.2	Q30.3	Q30.4	Q30.5	Q31	Q32	Q33
1	26-30	female	Resident	2 year	no	yes	1-10	Incorrect	Correct	Correct	Correct	Correct	Incorrect	Correct	Correct	Incorrect	Incorrect	Correct	Correct	Correct	Incorrect	Correct	Incorrect	Correct	Incorrect	extremely important	extremely important	very important	very important	moderately important	very slightly important	very slightly important	very slightly important	very slightly important	very slightly important	very slightly important	very slightly important	slightly important	moderately important	very slightly important	very slightly important	very slightly important	moderately important	moderately important	very slightly important	very slightly important	very important	very important	extremely important
2	31-35	female	Resident	3 year	yes	yes	1-10	Incorrect	Correct	Correct	Correct	Incorrect	Incorrect	Correct	Correct	Correct	Incorrect	Correct	Correct	Correct	Correct	Incorrect	Correct	Incorrect	Correct	extremely important	extremely important	moderately important	very important	very important	moderately important	slightly important	very important	very important	slightly important	slightly important	slightly important	slightly important	slightly important	slightly important	slightly important	very important	very important	very important	moderately important	moderately important	extremely important	very important	very important
3	26-30	female	Resident	3 year	no	yes	1-10	Incorrect	Correct	Incorrect	Correct	Incorrect	Correct	Incorrect	Correct	Correct	Incorrect	Correct	Correct	Incorrect	Incorrect	Incorrect	Incorrect	Correct	Correct	extremely important	very important	very important	extremely important	extremely important	very important	very important	very important	very important	very important	moderately important	very important	very important	extremely important	very important	very important	very important	very important	very important	moderately important	moderately important	very important	very important	very important
4	26-30	male	Resident	2 year	yes	no	10-20	Incorrect	Correct	Correct	Correct	Correct	Incorrect	Correct	Correct	Correct	Correct	Correct	Correct	Correct	Incorrect	Correct	Incorrect	Correct	Incorrect	extremely important	extremely important	extremely important	extremely important	extremely important	very important	slightly important	moderately important	extremely important	very important	very important	extremely important	moderately important	extremely important	very important	very important	extremely important	extremely important	extremely important	extremely important	very important	very important	moderately important	moderately important
5	26-30	female	Resident	3 year	yes	no	1-10	Incorrect	Incorrect	Correct	Correct	Correct	Incorrect	Correct	Correct	Correct	Correct	Correct	Incorrect	Correct	Correct	Correct	Correct	Incorrect	Correct	extremely important	extremely important	extremely important	extremely important	extremely important	very slightly important	very slightly important	moderately important	very important	moderately important	very slightly important	very slightly important	slightly important	moderately important	moderately important	very slightly important	slightly important	slightly important	slightly important	slightly important	very slightly important	very important	very important	very important
6	26-30	female	Resident	1 year	no	no	1-10	Correct	Correct	Correct	Correct	Correct	Correct	Correct	Correct	Correct	Correct	Correct	Incorrect	Correct	Correct	Incorrect	Correct	Correct	Incorrect	extremely important	very important	extremely important	extremely important	very important	moderately important	very important	very important	very important	extremely important	very important	moderately important	very important	very important	very important	very important	very important	moderately important	moderately important	extremely important	very important	very important	moderately important	very important
7	26-30	female	Resident	3 year	no	no	1-10	Incorrect	Correct	Correct	Correct	Incorrect	Incorrect	Correct	Correct	Correct	Correct	Correct	Correct	Correct	Correct	Incorrect	Incorrect	Correct	Incorrect	very important	very important	very important	very important	moderately important	slightly important	slightly important	moderately important	moderately important	moderately important	moderately important	moderately important	slightly important	slightly important	slightly important	slightly important	slightly important	moderately important	moderately important	moderately important	moderately important	very important	very important	very important
8	26-30	female	Resident	3 year	yes	no	1-10	Incorrect	Correct	Correct	Correct	Correct	Correct	Correct	Correct	Correct	Incorrect	Correct	Incorrect	Correct	Correct	Incorrect	Incorrect	Correct	Incorrect	extremely important	very important	extremely important	extremely important	extremely important	slightly important	very important	very important	very important	very important	moderately important	very important	very important	very important	very important	moderately important	very important	very important	very important	very important	moderately important	very important	very important	very important
9	26-30	female	Resident	1 year	no	no	1-10	Incorrect	Correct	Correct	Correct	Correct	Incorrect	Correct	Correct	Incorrect	Incorrect	Correct	Incorrect	Correct	Incorrect	Incorrect	Incorrect	Correct	Correct	extremely important	extremely important	extremely important	moderately important	very important	very important	slightly important	moderately important	slightly important	slightly important	slightly important	slightly important	moderately important	slightly important	slightly important	slightly important	very important	very important	very important	very important	very important	very important	very important	moderately important
10	26-30	female	Resident	2 year	yes	no	>40	Incorrect	Correct	Correct	Correct	Correct	Correct	Correct	Correct	Incorrect	Correct	Correct	Incorrect	Correct	Correct	Incorrect	Correct	Correct	Incorrect	very important	very important	extremely important	slightly important	moderately important	slightly important	very slightly important	very slightly important	moderately important	moderately important	very slightly important	moderately important	very slightly important	moderately important	slightly important	moderately important	very important	very important	moderately important	moderately important	moderately important	extremely important	very important	moderately important
11	26-30	female	Resident	2 year	yes	no	10-20	Incorrect	Correct	Correct	Correct	Correct	Incorrect	Correct	Correct	Correct	Incorrect	Correct	Correct	Correct	Correct	Correct	Incorrect	Incorrect	Incorrect	extremely important	extremely important	very important	moderately important	very important	very important	moderately important	extremely important	very important	moderately important	moderately important	moderately important	very important	extremely important	moderately important	moderately important	moderately important	extremely important	extremely important	moderately important	moderately important	extremely important	very important	very important
12	26-30	female	Resident	3 year	no	yes	1-10	Incorrect	Correct	Correct	Correct	Correct	Incorrect	Correct	Correct	Correct	Incorrect	Correct	Correct	Correct	Correct	Correct	Incorrect	Correct	Incorrect	very important	very important	very important	very important	moderately important	moderately important	moderately important	moderately important	very important	moderately important	moderately important	moderately important	moderately important	very important	moderately important	moderately important	moderately important	moderately important	very important	moderately important	moderately important	very important	very important	very important
13	26-30	female	Resident	2 year	yes	yes	20-30	Incorrect	Correct	Correct	Correct	Correct	Correct	Incorrect	Correct	Correct	Incorrect	Correct	Correct	Correct	Correct	Correct	Incorrect	Correct	Incorrect	extremely important	extremely important	extremely important	extremely important	very important	very important	slightly important	extremely important	extremely important	moderately important	slightly important	slightly important	very important	extremely important	moderately important	slightly important	slightly important	extremely important	extremely important	slightly important	slightly important	very important	moderately important	very important
14	26-30	female	Resident	3 year	yes	no	1-10	Incorrect	Incorrect	Correct	Correct	Correct	Correct	Correct	Correct	Incorrect	Incorrect	Correct	Incorrect	Correct	Correct	Correct	Incorrect	Correct	Incorrect	extremely important	extremely important	very important	extremely important	moderately important	very slightly important	slightly important	moderately important	moderately important	slightly important	very slightly important	very important	moderately important	very important	moderately important	slightly important	extremely important	extremely important	moderately important	moderately important	slightly important	very important	very important	very important
15	26-30	female	Resident	2 year	no	yes	30-40	Incorrect	Correct	Correct	Correct	Correct	Incorrect	Correct	Correct	Incorrect	Incorrect	Correct	Correct	Correct	Correct	Correct	Incorrect	Correct	Correct	extremely important	extremely important	extremely important	moderately important	extremely important	very important	extremely important	extremely important	extremely important	extremely important	extremely important	extremely important	moderately important	extremely important	extremely important	moderately important	extremely important	extremely important	extremely important	moderately important	moderately important	very important	very important	very important
16	26-30	female	Resident	2 year	yes	no	1-10	Incorrect	Correct	Correct	Correct	Correct	Correct	Correct	Correct	Correct	Correct	Correct	Correct	Correct	Correct	Correct	Incorrect	Incorrect	Incorrect	extremely important	very important	very important	very important	very important	moderately important	slightly important	very important	slightly important	very important	slightly important	very important	very important	very important	very important	moderately important	slightly important	very important	very important	very important	very important	very important	slightly important	slightly important
17	26-30	female	Resident	2 year	yes	no	1-10	Incorrect	Correct	Correct	Correct	Correct	Correct	Correct	Correct	Correct	Correct	Correct	Correct	Correct	Correct	Correct	Incorrect	Correct	Correct	extremely important	extremely important	very important	extremely important	very important	very important	very slightly important	moderately important	moderately important	moderately important	moderately important	moderately important	very important	very important	very important	moderately important	moderately important	very important	moderately important	moderately important	moderately important	very important	very important	moderately important
18	26-30	female	Resident	2 year	no	yes	1-10	Incorrect	Correct	Correct	Incorrect	Correct	Correct	Correct	Correct	Correct	Correct	Correct	Correct	Correct	Correct	Incorrect	Incorrect	Incorrect	Incorrect	extremely important	extremely important	extremely important	very important	very important	extremely important	slightly important	very slightly important	slightly important	moderately important	slightly important	slightly important	slightly important	very important	very important	moderately important	slightly important	moderately important	moderately important	moderately important	slightly important	moderately important	moderately important	very important
19	26-30	female	Resident	3 year	no	no	1-10	Incorrect	Correct	Correct	Correct	Correct	Correct	Correct	Correct	Correct	Incorrect	Correct	Correct	Correct	Correct	Correct	Incorrect	Correct	Incorrect	extremely important	extremely important	very important	slightly important	moderately important	slightly important	very important	moderately important	very important	slightly important	slightly important	very important	moderately important	very important	slightly important	slightly important	moderately important	moderately important	very important	slightly important	slightly important	very important	very important	moderately important
20	26-30	female	Resident	1 year	yes	no	1-10	Incorrect	Correct	Correct	Correct	Correct	Incorrect	Correct	Correct	Correct	Incorrect	Correct	Incorrect	Correct	Incorrect	Incorrect	Correct	Correct	Incorrect	extremely important	extremely important	very important	extremely important	moderately important	extremely important	slightly important	very slightly important	very slightly important	moderately important	slightly important	very important	slightly important	slightly important	moderately important	moderately important	slightly important	slightly important	slightly important	moderately important	moderately important	moderately important	moderately important	slightly important
21	26-30	female	Resident	1 year	no	no	1-10	Incorrect	Correct	Correct	Correct	Incorrect	Incorrect	Correct	Correct	Correct	Correct	Correct	Correct	Correct	Correct	Incorrect	Incorrect	Correct	Incorrect	extremely important	extremely important	very important	very important	very important	moderately important	extremely important	very important	very important	very important	very important	very important	moderately important	very important	very important	very important	extremely important	extremely important	very important	very important	very important	moderately important	moderately important	moderately important
22	26-30	female	Resident	1 year	no	yes	1-10	Incorrect	Correct	Correct	Correct	Correct	Incorrect	Correct	Correct	Correct	Incorrect	Correct	Correct	Correct	Incorrect	Correct	Incorrect	Correct	Correct	extremely important	extremely important	extremely important	extremely important	extremely important	moderately important	moderately important	slightly important	slightly important	slightly important	very slightly important	extremely important	very slightly important	extremely important	moderately important	moderately important	moderately important	very important	extremely important	slightly important	slightly important	extremely important	extremely important	very important
23	26-30	female	Resident	3 year	yes	no	1-10	Incorrect	Correct	Correct	Correct	Correct	Correct	Correct	Correct	Correct	Correct	Correct	Correct	Correct	Correct	Correct	Incorrect	Correct	Incorrect	extremely important	extremely important	extremely important	extremely important	extremely important	very important	very important	moderately important	moderately important	very important	very important	very important	very important	very important	very important	very important	extremely important	extremely important	extremely important	extremely important	extremely important	extremely important	extremely important	very important
24	26-30	female	Resident	1 year	yes	no	1-10	Incorrect	Correct	Correct	Correct	Correct	Correct	Correct	Correct	Correct	Correct	Correct	Correct	Correct	Correct	Correct	Incorrect	Incorrect	Incorrect	extremely important	extremely important	extremely important	extremely important	very important	very important	very important	extremely important	extremely important	extremely important	very important	moderately important	very important	extremely important	extremely important	very important	very important	slightly important	moderately important	extremely important	very important	very important	extremely important	slightly important
25	26-30	female	Resident	1 year	yes	no	1-10	Incorrect	Correct	Correct	Correct	Correct	Correct	Correct	Correct	Incorrect	Correct	Correct	Correct	Correct	Incorrect	Correct	Incorrect	Incorrect	Correct	extremely important	extremely important	extremely important	moderately important	moderately important	slightly important	slightly important	very important	very important	moderately important	slightly important	slightly important	slightly important	very important	moderately important	slightly important	moderately important	extremely important	extremely important	extremely important	moderately important	extremely important	extremely important	very important
26	26-30	female	Resident	1 year	no	yes	10-20	Incorrect	Correct	Correct	Incorrect	Correct	Correct	Correct	Correct	Correct	Incorrect	Correct	Correct	Correct	Correct	Correct	Incorrect	Correct	Incorrect	extremely important	extremely important	extremely important	extremely important	extremely important	very important	very important	extremely important	very important	extremely important	moderately important	very important	extremely important	extremely important	extremely important	very important	extremely important	extremely important	extremely important	very important	very important	very important	moderately important	very important
27	26-30	female	Resident	1 year	no	yes	1-10	Correct	Correct	Correct	Correct	Correct	Correct	Correct	Correct	Incorrect	Correct	Correct	Incorrect	Correct	Correct	Incorrect	Incorrect	Correct	Incorrect	extremely important	extremely important	extremely important	extremely important	extremely important	slightly important	extremely important	very important	extremely important	extremely important	very important	very important	very important	very important	moderately important	very important	very important	very important	extremely important	very important	very important	very important	very important	moderately important
28	26-30	female	Resident	1 year	no	yes	1-10	Incorrect	Correct	Correct	Correct	Correct	Correct	Correct	Correct	Correct	Incorrect	Correct	Correct	Correct	Correct	Incorrect	Correct	Correct	Incorrect	extremely important	extremely important	very important	extremely important	moderately important	moderately important	very slightly important	slightly important	moderately important	slightly important	very slightly important	very important	slightly important	very important	moderately important	slightly important	very important	slightly important	moderately important	moderately important	moderately important	extremely important	very important	extremely important
29	26-30	female	Resident	3 year	yes	yes	1-10	Incorrect	Correct	Incorrect	Correct	Correct	Correct	Correct	Correct	Correct	Incorrect	Correct	Correct	Correct	Incorrect	Correct	Incorrect	Correct	Incorrect	extremely important	extremely important	extremely important	extremely important	extremely important	extremely important	very important	very important	very important	very important	very important	very important	very important	extremely important	moderately important	very important	very important	very important	very important	very important	very important	extremely important	very important	extremely important
30	26-30	female	Resident	3 year	no	no	>40	Incorrect	Incorrect	Correct	Correct	Correct	Correct	Correct	Correct	Correct	Correct	Correct	Incorrect	Correct	Correct	Incorrect	Incorrect	Correct	Incorrect	extremely important	very important	moderately important	slightly important	moderately important	slightly important	moderately important	extremely important	moderately important	moderately important	moderately important	moderately important	extremely important	very important	moderately important	moderately important	moderately important	extremely important	very important	moderately important	moderately important	very important	very important	extremely important
31	26-30	female	Resident	3 year	yes	yes	1-10	Incorrect	Correct	Correct	Correct	Correct	Correct	Correct	Correct	Correct	Correct	Correct	Correct	Correct	Correct	Correct	Incorrect	Incorrect	Incorrect	very important	extremely important	extremely important	slightly important	slightly important	slightly important	very slightly important	very slightly important	slightly important	very slightly important	very slightly important	very slightly important	very slightly important	moderately important	very slightly important	very slightly important	very slightly important	very slightly important	very important	very slightly important	very slightly important	extremely important	very important	very important
32	31-35	male	Resident	3 year	no	yes	1-10	Incorrect	Correct	Correct	Correct	Correct	Correct	Correct	Correct	Correct	Correct	Correct	Correct	Correct	Correct	Correct	Incorrect	Correct	Incorrect	extremely important	extremely important	extremely important	moderately important	very important	moderately important	moderately important	extremely important	moderately important	extremely important	moderately important	extremely important	extremely important	extremely important	extremely important	moderately important	extremely important	extremely important	extremely important	extremely important	moderately important	moderately important	extremely important	very important
33	26-30	female	Resident	3 year	yes	no	1-10	Incorrect	Correct	Incorrect	Correct	Correct	Correct	Correct	Correct	Incorrect	Incorrect	Correct	Correct	Correct	Incorrect	Correct	Correct	Incorrect	Incorrect	extremely important	very important	very important	slightly important	very important	slightly important	very important	moderately important	moderately important	very important	moderately important	very important	moderately important	extremely important	very important	moderately important	extremely important	extremely important	moderately important	moderately important	moderately important	very important	very important	slightly important
34	26-30	female	Resident	2 year	yes	yes	1-10	Correct	Correct	Correct	Incorrect	Correct	Correct	Correct	Correct	Correct	Correct	Correct	Correct	Correct	Correct	Correct	Incorrect	Correct	Incorrect	extremely important	extremely important	extremely important	extremely important	very important	very important	very important	moderately important	very important	very important	very important	moderately important	moderately important	extremely important	very important	very important	very important	extremely important	extremely important	very important	very important	very important	very important	moderately important
35	26-30	female	Resident	2 year	no	yes	1-10	Incorrect	Correct	Correct	Correct	Correct	Incorrect	Correct	Correct	Correct	Correct	Correct	Correct	Correct	Correct	Incorrect	Correct	Correct	Correct	extremely important	extremely important	extremely important	extremely important	extremely important	extremely important	very slightly important	very important	very important	slightly important	slightly important	slightly important	very important	extremely important	extremely important	very important	extremely important	extremely important	extremely important	extremely important	very important	extremely important	moderately important	very important
36	26-30	male	Resident	3 year	no	yes	>40	Incorrect	Incorrect	Correct	Correct	Incorrect	Correct	Correct	Correct	Incorrect	Correct	Correct	Correct	Correct	Incorrect	Incorrect	Incorrect	Incorrect	Incorrect	very important	very important	very important	very important	very important	very important	moderately important	moderately important	very important	very important	moderately important	moderately important	slightly important	moderately important	very important	moderately important	very important	extremely important	very important	very important	very important	very important	moderately important	slightly important
37	26-30	male	Resident	1 year	yes	yes	1-10	Incorrect	Correct	Correct	Correct	Incorrect	Incorrect	Correct	Correct	Correct	Incorrect	Correct	Correct	Correct	Incorrect	Incorrect	Incorrect	Correct	Incorrect	extremely important	extremely important	moderately important	slightly important	slightly important	very important	slightly important	slightly important	moderately important	slightly important	moderately important	moderately important	slightly important	very important	very important	moderately important	extremely important	very important	moderately important	moderately important	very important	extremely important	moderately important	moderately important
38	26-30	female	Resident	1 year	no	no	1-10	Incorrect	Incorrect	Incorrect	Correct	Incorrect	Correct	Correct	Correct	Correct	Correct	Correct	Correct	Correct	Incorrect	Correct	Incorrect	Incorrect	Incorrect	extremely important	very important	very important	extremely important	very important	slightly important	very important	very important	slightly important	slightly important	moderately important	very slightly important	moderately important	very important	slightly important	moderately important	extremely important	extremely important	extremely important	moderately important	very important	extremely important	very important	very important
39	26-30	female	Resident	1 year	no	no	1-10	Incorrect	Correct	Correct	Correct	Correct	Incorrect	Correct	Correct	Correct	Correct	Correct	Correct	Correct	Correct	Correct	Correct	Incorrect	Incorrect	extremely important	extremely important	extremely important	slightly important	very important	moderately important	very important	slightly important	very important	moderately important	moderately important	very important	slightly important	slightly important	slightly important	slightly important	very important	extremely important	very important	moderately important	moderately important	very important	extremely important	very important
40	26-30	female	Resident	3 year	no	no	20-30	Incorrect	Correct	Correct	Correct	Incorrect	Incorrect	Correct	Correct	Correct	Correct	Correct	Correct	Correct	Correct	Incorrect	Incorrect	Incorrect	Incorrect	extremely important	very important	moderately important	very important	moderately important	very important	slightly important	slightly important	slightly important	moderately important	moderately important	moderately important	moderately important	moderately important	moderately important	moderately important	extremely important	extremely important	slightly important	very important	very important	very important	very important	slightly important
41	26-30	male	Resident	1 year	yes	yes	1-10	Incorrect	Correct	Correct	Correct	Correct	Incorrect	Correct	Correct	Incorrect	Incorrect	Correct	Correct	Correct	Incorrect	Correct	Incorrect	Correct	Incorrect	extremely important	extremely important	extremely important	moderately important	very important	very important	moderately important	very important	moderately important	moderately important	moderately important	very important	very important	very important	very important	moderately important	very important	very important	extremely important	moderately important	moderately important	very important	very important	very important
42	26-30	female	Resident	1 year	no	no	1-10	Incorrect	Correct	Correct	Correct	Correct	Incorrect	Correct	Correct	Incorrect	Incorrect	Correct	Incorrect	Correct	Incorrect	Correct	Incorrect	Correct	Correct	extremely important	extremely important	extremely important	very slightly important	very important	moderately important	slightly important	slightly important	very important	very important	moderately important	very important	moderately important	extremely important	very important	very important	moderately important	extremely important	very important	very important	moderately important	extremely important	extremely important	very important
43	26-30	male	Resident	1 year	yes	yes	1-10	Incorrect	Correct	Correct	Incorrect	Correct	Correct	Correct	Correct	Correct	Incorrect	Correct	Correct	Correct	Correct	Correct	Incorrect	Correct	Incorrect	extremely important	extremely important	extremely important	extremely important	extremely important	very important	moderately important	extremely important	extremely important	extremely important	very important	very important	extremely important	extremely important	very important	very important	extremely important	extremely important	very important	extremely important	very important	extremely important	extremely important	extremely important
44	26-30	male	Resident	3 year	yes	no	1-10	Incorrect	Correct	Incorrect	Correct	Correct	Incorrect	Correct	Correct	Correct	Incorrect	Correct	Incorrect	Correct	Incorrect	Incorrect	Incorrect	Correct	Incorrect	extremely important	very important	very important	slightly important	moderately important	very slightly important	very slightly important	slightly important	very important	very slightly important	slightly important	very slightly important	slightly important	very important	very slightly important	slightly important	extremely important	extremely important	extremely important	extremely important	moderately important	extremely important	very important	very important
45	31-35	male	Resident	3 year	no	yes	10-20	Incorrect	Correct	Correct	Correct	Correct	Correct	Correct	Correct	Correct	Incorrect	Correct	Correct	Correct	Incorrect	Incorrect	Correct	Incorrect	Incorrect	extremely important	extremely important	extremely important	extremely important	extremely important	moderately important	moderately important	moderately important	moderately important	very important	slightly important	very important	moderately important	very important	very important	moderately important	very important	moderately important	very important	very important	moderately important	very important	extremely important	very important
46	26-30	female	Resident	2 year	no	no	>40	Incorrect	Correct	Correct	Correct	Correct	Correct	Correct	Correct	Correct	Correct	Correct	Incorrect	Correct	Correct	Correct	Incorrect	Incorrect	Incorrect	extremely important	extremely important	extremely important	moderately important	very important	moderately important	moderately important	moderately important	very important	extremely important	extremely important	slightly important	moderately important	slightly important	extremely important	very important	moderately important	moderately important	moderately important	extremely important	very important	very important	very important	extremely important
47	26-30	female	Resident	3 year	no	no	>40	Incorrect	Correct	Correct	Correct	Correct	Correct	Correct	Correct	Correct	Incorrect	Correct	Correct	Correct	Correct	Correct	Incorrect	Correct	Correct	extremely important	extremely important	extremely important	extremely important	extremely important	moderately important	slightly important	extremely important	extremely important	very important	very important	moderately important	extremely important	extremely important	moderately important	moderately important	extremely important	extremely important	extremely important	extremely important	very important	extremely important	extremely important	extremely important
48	26-30	female	Resident	2 year	yes	no	1-10	Incorrect	Correct	Correct	Correct	Correct	Correct	Incorrect	Correct	Correct	Incorrect	Correct	Correct	Correct	Incorrect	Correct	Correct	Correct	Correct	extremely important	extremely important	extremely important	very important	extremely important	very important	very important	very important	very important	very important	very important	very important	very important	very important	very important	very important	extremely important	extremely important	extremely important	extremely important	extremely important	very important	very important	moderately important
49	26-30	female	Resident	2 year	yes	yes	1-10	Incorrect	Correct	Incorrect	Correct	Correct	Correct	Correct	Correct	Correct	Incorrect	Correct	Correct	Correct	Incorrect	Incorrect	Incorrect	Correct	Incorrect	extremely important	extremely important	extremely important	very slightly important	very important	extremely important	slightly important	slightly important	moderately important	very important	moderately important	very important	slightly important	very important	extremely important	moderately important	extremely important	extremely important	very important	very important	moderately important	very important	moderately important	very important
50	26-30	female	Resident	3 year	no	yes	1-10	Correct	Correct	Correct	Correct	Correct	Correct	Correct	Correct	Correct	Incorrect	Correct	Correct	Correct	Correct	Correct	Incorrect	Correct	Incorrect	extremely important	extremely important	extremely important	very important	extremely important	extremely important	very important	very important	very important	very important	moderately important	moderately important	very important	very important	very important	moderately important	extremely important	extremely important	extremely important	extremely important	extremely important	very important	very important	very important
51	26-30	female	Resident	2 year	yes	no	1-10	Incorrect	Correct	Correct	Correct	Incorrect	Incorrect	Correct	Correct	Incorrect	Incorrect	Correct	Incorrect	Correct	Correct	Incorrect	Correct	Correct	Incorrect	extremely important	very important	very important	very important	moderately important	slightly important	very important	moderately important	very important	very important	slightly important	moderately important	very important	moderately important	moderately important	very slightly important	very important	very important	very important	very important	slightly important	very important	extremely important	very important
52	26-30	female	Resident	3 year	no	yes	1-10	Incorrect	Incorrect	Correct	Correct	Correct	Incorrect	Correct	Correct	Incorrect	Correct	Correct	Incorrect	Correct	Correct	Correct	Correct	Incorrect	Incorrect	extremely important	extremely important	extremely important	very slightly important	very important	slightly important	extremely important	slightly important	very important	extremely important	moderately important	moderately important	very slightly important	very important	very important	moderately important	moderately important	extremely important	moderately important	very important	moderately important	very important	extremely important	very important
53	26-30	female	Resident	2 year	yes	no	1-10	Incorrect	Correct	Correct	Correct	Correct	Incorrect	Correct	Correct	Correct	Incorrect	Correct	Incorrect	Correct	Correct	Incorrect	Incorrect	Incorrect	Incorrect	extremely important	very important	very important	very important	very important	slightly important	moderately important	slightly important	moderately important	slightly important	very slightly important	moderately important	moderately important	slightly important	moderately important	slightly important	moderately important	very important	very important	moderately important	slightly important	very important	very important	very important
54	26-30	female	Resident	2 year	no	no	1-10	Incorrect	Correct	Correct	Correct	Correct	Incorrect	Correct	Correct	Correct	Correct	Correct	Incorrect	Correct	Correct	Correct	Correct	Correct	Correct	very important	extremely important	extremely important	moderately important	moderately important	very important	moderately important	moderately important	moderately important	very important	moderately important	moderately important	moderately important	very important	very important	moderately important	extremely important	extremely important	moderately important	very important	moderately important	extremely important	extremely important	moderately important
55	26-30	female	Resident	2 year	no	yes	20-30	Incorrect	Incorrect	Correct	Correct	Correct	Correct	Correct	Correct	Incorrect	Correct	Correct	Incorrect	Correct	Correct	Correct	Correct	Correct	Correct	extremely important	extremely important	extremely important	extremely important	very important	very slightly important	very slightly important	moderately important	moderately important	extremely important	moderately important	slightly important	moderately important	very important	extremely important	moderately important	very slightly important	extremely important	slightly important	extremely important	moderately important	extremely important	very important	extremely important
56	31-35	male	Fellow	2 year	yes	yes	1-10	Correct	Correct	Correct	Incorrect	Correct	Correct	Correct	Correct	Correct	Correct	Correct	Incorrect	Incorrect	Correct	Correct	Correct	Incorrect	Correct	very important	very important	very important	extremely important	extremely important	extremely important	very important	very important	very important	very important	extremely important	very important	very important	very important	extremely important	extremely important	very important	very important	very important	moderately important	moderately important	slightly important	moderately important	very important
57	31-35	male	Fellow	2 year	yes	yes	1-10	Incorrect	Correct	Correct	Correct	Incorrect	Correct	Correct	Correct	Correct	Correct	Correct	Correct	Correct	Correct	Correct	Incorrect	Correct	Incorrect	extremely important	extremely important	extremely important	extremely important	extremely important	extremely important	very slightly important	slightly important	slightly important	slightly important	slightly important	slightly important	very slightly important	slightly important	slightly important	slightly important	very important	very important	very important	slightly important	slightly important	slightly important	very slightly important	very important
58	31-35	male	Fellow	1 year	no	yes	1-10	Incorrect	Incorrect	Correct	Correct	Incorrect	Correct	Correct	Correct	Incorrect	Correct	Correct	Correct	Correct	Correct	Correct	Correct	Correct	Incorrect	very important	extremely important	extremely important	moderately important	moderately important	moderately important	very important	moderately important	very important	moderately important	moderately important	moderately important	moderately important	moderately important	moderately important	moderately important	extremely important	very important	very important	very important	moderately important	very important	moderately important	very important
59	26-30	male	Resident	4 year	yes	yes	20-30	Incorrect	Correct	Correct	Correct	Correct	Correct	Correct	Correct	Correct	Incorrect	Correct	Correct	Correct	Correct	Correct	Correct	Correct	Correct	extremely important	extremely important	extremely important	moderately important	extremely important	extremely important	extremely important	moderately important	very important	moderately important	extremely important	extremely important	moderately important	extremely important	very important	extremely important	moderately important	extremely important	very important	moderately important	extremely important	extremely important	extremely important	extremely important
60	20-25	male	Resident	2 year	yes	yes	1-10	Incorrect	Correct	Correct	Correct	Correct	Correct	Correct	Correct	Correct	Correct	Correct	Correct	Correct	Correct	Incorrect	Incorrect	Correct	Correct	extremely important	extremely important	extremely important	extremely important	extremely important	very important	extremely important	moderately important	very important	very important	moderately important	extremely important	moderately important	very important	very important	moderately important	extremely important	moderately important	very important	very important	moderately important	extremely important	extremely important	moderately important
61	26-30	female	Resident	3 year	yes	yes	1-10	Incorrect	Correct	Correct	Correct	Correct	Correct	Correct	Correct	Correct	Correct	Correct	Correct	Correct	Incorrect	Correct	Incorrect	Correct	Correct	extremely important	extremely important	extremely important	moderately important	extremely important	extremely important	very important	slightly important	very important	very important	very slightly important	very important	slightly important	very important	very important	slightly important	extremely important	extremely important	extremely important	extremely important	moderately important	extremely important	extremely important	extremely important
62	26-30	female	Resident	4 year	no	yes	1-10	Correct	Correct	Correct	Correct	Correct	Correct	Correct	Correct	Correct	Correct	Correct	Incorrect	Correct	Correct	Correct	Incorrect	Correct	Incorrect	extremely important	extremely important	extremely important	extremely important	extremely important	moderately important	extremely important	very important	very important	moderately important	moderately important	extremely important	very important	extremely important	moderately important	moderately important	extremely important	extremely important	extremely important	moderately important	moderately important	very important	moderately important	very important
63	31-35	male	Fellow	2 year	no	yes	1-10	Incorrect	Incorrect	Correct	Correct	Correct	Incorrect	Correct	Correct	Correct	Incorrect	Correct	Incorrect	Correct	Incorrect	Correct	Correct	Correct	Incorrect	extremely important	extremely important	very important	very important	moderately important	moderately important	extremely important	slightly important	moderately important	slightly important	slightly important	extremely important	slightly important	slightly important	slightly important	slightly important	extremely important	extremely important	moderately important	moderately important	moderately important	moderately important	extremely important	very important
64	26-30	male	Resident	1 year	yes	yes	1-10	Incorrect	Correct	Correct	Correct	Incorrect	Incorrect	Correct	Correct	Correct	Incorrect	Correct	Correct	Correct	Incorrect	Correct	Incorrect	Correct	Incorrect	extremely important	extremely important	extremely important	very important	very important	very important	extremely important	very important	extremely important	very important	very important	extremely important	very important	extremely important	very important	very important	extremely important	extremely important	extremely important	very important	very important	extremely important	extremely important	very important
65	26-30	male	Resident	4 year	yes	yes	1-10	Incorrect	Correct	Correct	Correct	Correct	Incorrect	Correct	Correct	Incorrect	Incorrect	Correct	Correct	Correct	Correct	Correct	Incorrect	Incorrect	Incorrect	extremely important	extremely important	very important	very important	extremely important	very important	extremely important	slightly important	extremely important	very important	moderately important	extremely important	slightly important	extremely important	extremely important	slightly important	extremely important	very important	very important	moderately important	slightly important	extremely important	extremely important	extremely important
66	26-30	male	Resident	2 year	yes	yes	1-10	Incorrect	Incorrect	Correct	Correct	Incorrect	Incorrect	Correct	Incorrect	Incorrect	Incorrect	Correct	Incorrect	Correct	Correct	Correct	Incorrect	Correct	Incorrect	extremely important	extremely important	extremely important	slightly important	extremely important	extremely important	extremely important	very slightly important	extremely important	extremely important	very slightly important	extremely important	extremely important	extremely important	very slightly important	very slightly important	extremely important	extremely important	extremely important	very slightly important	very slightly important	extremely important	extremely important	extremely important
67	26-30	female	Resident	4 year	yes	yes	10-20	Incorrect	Correct	Correct	Correct	Correct	Correct	Correct	Correct	Correct	Correct	Correct	Correct	Correct	Correct	Correct	Incorrect	Correct	Incorrect	extremely important	extremely important	extremely important	extremely important	moderately important	slightly important	very important	slightly important	extremely important	slightly important	very slightly important	moderately important	moderately important	very important	slightly important	very slightly important	extremely important	very important	moderately important	moderately important	very slightly important	very important	extremely important	extremely important
68	26-30	male	Resident	2 year	yes	yes	1-10	Incorrect	Correct	Correct	Correct	Correct	Correct	Correct	Correct	Incorrect	Correct	Correct	Correct	Correct	Correct	Correct	Incorrect	Correct	Incorrect	moderately important	extremely important	extremely important	slightly important	moderately important	very important	extremely important	slightly important	moderately important	moderately important	extremely important	extremely important	slightly important	moderately important	moderately important	extremely important	extremely important	slightly important	slightly important	slightly important	moderately important	extremely important	extremely important	extremely important
69	26-30	male	Resident	3 year	yes	yes	1-10	Correct	Correct	Correct	Correct	Correct	Correct	Correct	Correct	Incorrect	Correct	Correct	Correct	Correct	Correct	Correct	Incorrect	Correct	Incorrect	extremely important	extremely important	extremely important	extremely important	extremely important	extremely important	extremely important	very important	extremely important	very important	moderately important	extremely important	extremely important	extremely important	extremely important	extremely important	extremely important	extremely important	extremely important	extremely important	extremely important	very important	very important	very important
70	26-30	male	Resident	1 year	no	yes	20-30	Incorrect	Correct	Correct	Correct	Correct	Correct	Correct	Correct	Incorrect	Incorrect	Correct	Correct	Incorrect	Correct	Incorrect	Incorrect	Correct	Incorrect	extremely important	extremely important	extremely important	extremely important	extremely important	moderately important	very important	extremely important	extremely important	moderately important	very slightly important	extremely important	extremely important	extremely important	slightly important	very slightly important	extremely important	extremely important	extremely important	moderately important	very slightly important	extremely important	extremely important	extremely important
71	36-40	male	Fellow	2 year	no	yes	10-20	Incorrect	Correct	Correct	Correct	Correct	Correct	Correct	Correct	Correct	Incorrect	Correct	Incorrect	Correct	Incorrect	Incorrect	Correct	Incorrect	Correct	extremely important	extremely important	extremely important	extremely important	extremely important	moderately important	extremely important	moderately important	slightly important	very important	moderately important	slightly important	slightly important	slightly important	slightly important	slightly important	extremely important	extremely important	moderately important	moderately important	moderately important	extremely important	extremely important	very important
72	26-30	male	Resident	3 year	yes	yes	1-10	Correct	Correct	Correct	Incorrect	Correct	Correct	Correct	Correct	Correct	Incorrect	Correct	Correct	Correct	Incorrect	Incorrect	Correct	Correct	Correct	moderately important	moderately important	moderately important	moderately important	moderately important	moderately important	extremely important	moderately important	moderately important	extremely important	moderately important	extremely important	moderately important	extremely important	extremely important	moderately important	extremely important	extremely important	extremely important	extremely important	moderately important	extremely important	extremely important	very important
73	31-35	male	Resident	4 year	yes	yes	1-10	Incorrect	Correct	Correct	Incorrect	Correct	Correct	Correct	Correct	Correct	Incorrect	Correct	Incorrect	Correct	Correct	Correct	Incorrect	Correct	Incorrect	very important	moderately important	very important	extremely important	very important	very important	very important	very important	very important	extremely important	very important	extremely important	very important	very important	very important	extremely important	extremely important	extremely important	very important	extremely important	extremely important	very important	moderately important	very important
74	26-30	female	Resident	3 year	no	yes	1-10	Incorrect	Correct	Correct	Correct	Correct	Correct	Incorrect	Correct	Incorrect	Incorrect	Correct	Correct	Correct	Incorrect	Correct	Correct	Correct	Incorrect	extremely important	extremely important	very important	very important	moderately important	slightly important	extremely important	moderately important	moderately important	very important	very important	extremely important	very important	extremely important	extremely important	very important	extremely important	extremely important	extremely important	extremely important	extremely important	extremely important	extremely important	extremely important
75	26-30	male	Resident	3 year	no	yes	1-10	Incorrect	Correct	Correct	Correct	Correct	Correct	Correct	Correct	Incorrect	Incorrect	Correct	Correct	Correct	Correct	Correct	Correct	Correct	Incorrect	extremely important	extremely important	extremely important	slightly important	moderately important	very important	extremely important	very slightly important	moderately important	moderately important	moderately important	moderately important	very slightly important	moderately important	moderately important	moderately important	extremely important	extremely important	extremely important	moderately important	moderately important	moderately important	moderately important	very important
76	31-35	male	Resident	4 year	no	yes	1-10	Correct	Correct	Correct	Correct	Correct	Correct	Correct	Correct	Correct	Incorrect	Correct	Correct	Correct	Correct	Correct	Incorrect	Correct	Incorrect	extremely important	very important	extremely important	extremely important	extremely important	extremely important	extremely important	extremely important	extremely important	extremely important	extremely important	extremely important	extremely important	extremely important	extremely important	extremely important	extremely important	extremely important	extremely important	extremely important	extremely important	extremely important	extremely important	extremely important
77	26-30	female	Resident	1 year	yes	no	1-10	Incorrect	Correct	Correct	Correct	Correct	Correct	Correct	Correct	Incorrect	Correct	Correct	Correct	Correct	Correct	Correct	Incorrect	Incorrect	Correct	extremely important	very important	very important	moderately important	slightly important	moderately important	slightly important	very important	moderately important	slightly important	slightly important	slightly important	moderately important	moderately important	slightly important	slightly important	slightly important	very important	slightly important	slightly important	slightly important	moderately important	moderately important	extremely important
78	26-30	male	Resident	1 year	yes	yes	1-10	Incorrect	Correct	Correct	Correct	Correct	Correct	Correct	Correct	Correct	Incorrect	Correct	Correct	Correct	Incorrect	Incorrect	Correct	Correct	Correct	extremely important	extremely important	extremely important	extremely important	very important	very important	very important	very important	very important	very important	very important	very important	very important	very important	very important	very important	very important	very important	very important	very important	very important	extremely important	extremely important	extremely important
79	26-30	male	Resident	2 year	yes	yes	20-30	Correct	Correct	Correct	Incorrect	Correct	Correct	Correct	Correct	Correct	Correct	Correct	Correct	Correct	Correct	Correct	Incorrect	Correct	Incorrect	extremely important	very important	extremely important	very important	very important	very important	very important	very important	very important	very important	very important	very important	very important	very important	very important	very important	very important	very important	very important	very important	very important	very important	very important	very important
80	26-30	male	Resident	1 year	yes	yes	1-10	Incorrect	Correct	Correct	Correct	Incorrect	Correct	Correct	Correct	Incorrect	Incorrect	Correct	Correct	Incorrect	Correct	Incorrect	Incorrect	Correct	Incorrect	extremely important	extremely important	extremely important	extremely important	extremely important	moderately important	very important	extremely important	extremely important	extremely important	extremely important	extremely important	very important	extremely important	extremely important	extremely important	extremely important	extremely important	very important	extremely important	extremely important	extremely important	extremely important	very important
81	26-30	male	Resident	1 year	yes	yes	1-10	Incorrect	Correct	Correct	Correct	Correct	Correct	Correct	Correct	Incorrect	Correct	Correct	Correct	Correct	Correct	Correct	Correct	Incorrect	Incorrect	extremely important	extremely important	extremely important	extremely important	extremely important	moderately important	moderately important	moderately important	very important	very important	very important	very important	slightly important	extremely important	very important	slightly important	moderately important	very important	very important	moderately important	slightly important	extremely important	extremely important	extremely important
82	26-30	male	Resident	3 year	no	yes	1-10	Incorrect	Correct	Incorrect	Correct	Correct	Correct	Correct	Correct	Incorrect	Incorrect	Correct	Correct	Correct	Incorrect	Correct	Incorrect	Incorrect	Incorrect	extremely important	very important	moderately important	moderately important	very important	moderately important	slightly important	slightly important	moderately important	moderately important	slightly important	very important	moderately important	extremely important	extremely important	moderately important	extremely important	extremely important	extremely important	very important	moderately important	very important	moderately important	very important
83	31-35	male	Fellow	2 year	no	yes	10-20	Incorrect	Incorrect	Correct	Correct	Correct	Correct	Correct	Correct	Correct	Incorrect	Correct	Correct	Correct	Correct	Correct	Incorrect	Incorrect	Incorrect	extremely important	extremely important	very important	moderately important	very important	moderately important	extremely important	moderately important	very important	very important	moderately important	extremely important	very slightly important	very important	extremely important	very slightly important	extremely important	moderately important	extremely important	very important	very slightly important	extremely important	extremely important	extremely important
84	26-30	male	Resident	2 year	yes	yes	10-20	Incorrect	Correct	Correct	Correct	Correct	Incorrect	Correct	Correct	Correct	Correct	Correct	Correct	Correct	Correct	Correct	Correct	Correct	Incorrect	extremely important	extremely important	extremely important	extremely important	very important	moderately important	very important	very important	extremely important	moderately important	moderately important	very important	very important	very important	moderately important	moderately important	very important	extremely important	extremely important	moderately important	moderately important	very important	very important	very important
85	20-25	female	Resident	1 year	no	no	1-10	Correct	Correct	Correct	Correct	Correct	Correct	Correct	Correct	Correct	Incorrect	Correct	Correct	Correct	Incorrect	Incorrect	Correct	Correct	Correct	very slightly important	very slightly important	very slightly important	very slightly important	very slightly important	very slightly important	very important	very important	very important	very important	very important	very important	very important	slightly important	slightly important	slightly important	very important	very important	slightly important	slightly important	slightly important	very important	extremely important	very important
86	26-30	female	Resident	2 year	no	yes	20-30	Incorrect	Correct	Incorrect	Correct	Correct	Incorrect	Incorrect	Correct	Correct	Incorrect	Correct	Correct	Correct	Correct	Incorrect	Correct	Correct	Incorrect	moderately important	moderately important	slightly important	slightly important	slightly important	moderately important	slightly important	slightly important	slightly important	slightly important	slightly important	slightly important	slightly important	moderately important	slightly important	slightly important	extremely important	extremely important	moderately important	moderately important	slightly important	very important	very important	very important
87	26-30	male	Resident	1 year	no	yes	1-10	Incorrect	Correct	Correct	Correct	Incorrect	Incorrect	Correct	Correct	Incorrect	Incorrect	Correct	Correct	Correct	Incorrect	Incorrect	Incorrect	Incorrect	Incorrect	extremely important	extremely important	extremely important	moderately important	moderately important	very slightly important	slightly important	slightly important	slightly important	slightly important	slightly important	very slightly important	slightly important	slightly important	very slightly important	very slightly important	slightly important	very important	slightly important	slightly important	slightly important	extremely important	extremely important	extremely important
88	26-30	female	Resident	4 year	yes	yes	>40	Incorrect	Incorrect	Incorrect	Correct	Incorrect	Incorrect	Incorrect	Correct	Incorrect	Incorrect	Correct	Incorrect	Incorrect	Incorrect	Incorrect	Incorrect	Incorrect	Incorrect	very slightly important	very slightly important	very slightly important	very slightly important	very slightly important	very slightly important	very slightly important	very slightly important	very slightly important	very slightly important	very slightly important	very slightly important	very slightly important	very slightly important	very slightly important	very slightly important	very important	extremely important	very slightly important	very slightly important	very slightly important	extremely important	extremely important	very important
89	26-30	female	Resident	3 year	yes	yes	30-40	Incorrect	Incorrect	Incorrect	Correct	Incorrect	Correct	Correct	Correct	Incorrect	Incorrect	Correct	Incorrect	Incorrect	Incorrect	Incorrect	Incorrect	Incorrect	Incorrect	very slightly important	very slightly important	very slightly important	very slightly important	very slightly important	very slightly important	very slightly important	very slightly important	very slightly important	very slightly important	very slightly important	very slightly important	very slightly important	slightly important	very slightly important	very slightly important	extremely important	extremely important	very slightly important	very slightly important	very slightly important	extremely important	extremely important	very important
90	26-30	male	Resident	1 year	no	yes	20-30	Incorrect	Correct	Correct	Correct	Correct	Correct	Correct	Correct	Correct	Incorrect	Correct	Correct	Correct	Correct	Correct	Incorrect	Correct	Incorrect	extremely important	extremely important	extremely important	extremely important	very important	moderately important	extremely important	slightly important	very important	very important	moderately important	extremely important	slightly important	moderately important	moderately important	moderately important	extremely important	extremely important	extremely important	moderately important	moderately important	extremely important	extremely important	very important
91	26-30	female	Resident	2 year	yes	yes	1-10	Correct	Correct	Correct	Correct	Correct	Correct	Correct	Correct	Correct	Correct	Correct	Correct	Correct	Correct	Incorrect	Incorrect	Correct	Incorrect	extremely important	very important	moderately important	moderately important	moderately important	extremely important	very important	extremely important	very important	very important	very important	very important	very important	very important	extremely important	very important	very important	very important	very important	very important	very important	very important	moderately important	moderately important
92	26-30	male	Resident	1 year	no	yes	1-10	Incorrect	Correct	Correct	Correct	Incorrect	Correct	Correct	Correct	Correct	Correct	Correct	Correct	Correct	Incorrect	Correct	Incorrect	Correct	Incorrect	slightly important	extremely important	extremely important	moderately important	very important	extremely important	very slightly important	slightly important	slightly important	slightly important	very slightly important	very slightly important	very slightly important	very important	slightly important	very slightly important	very slightly important	moderately important	very important	slightly important	very slightly important	very important	very important	very important
93	26-30	female	Resident	1 year	yes	yes	1-10	Incorrect	Correct	Correct	Correct	Correct	Correct	Correct	Correct	Correct	Correct	Correct	Incorrect	Correct	Incorrect	Incorrect	Correct	Correct	Incorrect	extremely important	very important	extremely important	moderately important	extremely important	moderately important	moderately important	moderately important	moderately important	very important	moderately important	slightly important	moderately important	moderately important	very important	moderately important	very important	very important	moderately important	very important	moderately important	extremely important	very important	moderately important
94	26-30	female	Resident	1 year	no	yes	10-20	Correct	Correct	Correct	Correct	Correct	Correct	Correct	Correct	Correct	Correct	Correct	Correct	Correct	Correct	Incorrect	Incorrect	Correct	Incorrect	very important	very important	very important	very important	very important	very important	very important	very important	very important	very important	very important	very important	very important	very important	very important	very important	very important	very important	very important	very important	very important	very important	very important	very important
95	26-30	male	Resident	2 year	no	yes	10-20	Correct	Correct	Correct	Correct	Correct	Correct	Correct	Correct	Incorrect	Correct	Correct	Incorrect	Correct	Correct	Correct	Correct	Correct	Incorrect	extremely important	extremely important	extremely important	extremely important	extremely important	extremely important	extremely important	very slightly important	moderately important	extremely important	very slightly important	extremely important	very slightly important	very important	extremely important	very slightly important	moderately important	extremely important	extremely important	moderately important	very slightly important	extremely important	extremely important	extremely important
96	26-30	male	Resident	2 year	yes	yes	20-30	Incorrect	Correct	Correct	Correct	Incorrect	Incorrect	Correct	Correct	Correct	Incorrect	Correct	Correct	Correct	Correct	Correct	Incorrect	Correct	Incorrect	very important	very important	very important	very important	very important	very important	very important	very important	very important	very important	very important	extremely important	moderately important	very important	very slightly important	slightly important	extremely important	very important	moderately important	very slightly important	slightly important	extremely important	extremely important	very important
97	26-30	male	Resident	2 year	yes	yes	10-20	Incorrect	Correct	Incorrect	Correct	Incorrect	Correct	Correct	Correct	Incorrect	Incorrect	Correct	Correct	Correct	Correct	Incorrect	Incorrect	Correct	Incorrect	extremely important	extremely important	extremely important	extremely important	extremely important	extremely important	extremely important	very slightly important	extremely important	extremely important	moderately important	moderately important	very important	moderately important	very important	very important	very important	very important	very important	very important	very important	extremely important	very important	extremely important
98	26-30	female	Resident	1 year	no	no	1-10	Incorrect	Correct	Correct	Correct	Correct	Correct	Correct	Correct	Correct	Incorrect	Correct	Incorrect	Correct	Correct	Correct	Incorrect	Incorrect	Incorrect	extremely important	extremely important	extremely important	extremely important	very important	very slightly important	extremely important	slightly important	moderately important	moderately important	slightly important	very important	slightly important	slightly important	slightly important	slightly important	very important	very important	extremely important	very important	very slightly important	extremely important	extremely important	very important
99	26-30	male	Resident	1 year	no	yes	1-10	Incorrect	Correct	Correct	Correct	Correct	Correct	Correct	Correct	Incorrect	Incorrect	Correct	Correct	Correct	Incorrect	Correct	Correct	Correct	Incorrect	extremely important	extremely important	extremely important	very slightly important	extremely important	very important	moderately important	very slightly important	moderately important	very slightly important	very slightly important	very slightly important	moderately important	slightly important	slightly important	very slightly important	extremely important	extremely important	moderately important	moderately important	very slightly important	extremely important	extremely important	moderately important
100	26-30	male	Resident	3 year	yes	yes	10-20	Correct	Correct	Correct	Correct	Correct	Correct	Correct	Correct	Correct	Incorrect	Correct	Correct	Incorrect	Incorrect	Incorrect	Correct	Correct	Correct	extremely important	extremely important	extremely important	extremely important	extremely important	extremely important	very slightly important	very slightly important	very slightly important	very slightly important	very slightly important	slightly important	very slightly important	very slightly important	very slightly important	slightly important	extremely important	extremely important	extremely important	very important	very slightly important	extremely important	extremely important	moderately important
101	26-30	male	Resident	2 year	yes	yes	1-10	Incorrect	Correct	Correct	Correct	Correct	Correct	Correct	Correct	Incorrect	Correct	Correct	Correct	Correct	Incorrect	Correct	Correct	Correct	Incorrect	extremely important	extremely important	extremely important	extremely important	extremely important	slightly important	very slightly important	very slightly important	very important	slightly important	very slightly important	very slightly important	very slightly important	extremely important	very slightly important	very slightly important	extremely important	very slightly important	extremely important	very important	very slightly important	extremely important	extremely important	extremely important
102	26-30	female	Resident	3 year	no	yes	10-20	Incorrect	Correct	Correct	Correct	Correct	Correct	Correct	Correct	Correct	Correct	Correct	Correct	Correct	Incorrect	Incorrect	Incorrect	Incorrect	Incorrect	extremely important	extremely important	extremely important	moderately important	moderately important	very important	moderately important	extremely important	extremely important	moderately important	moderately important	moderately important	moderately important	very important	moderately important	moderately important	moderately important	extremely important	extremely important	moderately important	moderately important	very important	very important	very important
103	26-30	female	Resident	3 year	no	yes	1-10	Incorrect	Correct	Correct	Correct	Correct	Correct	Correct	Correct	Correct	Correct	Correct	Correct	Correct	Correct	Correct	Incorrect	Incorrect	Incorrect	extremely important	extremely important	extremely important	slightly important	slightly important	moderately important	extremely important	moderately important	moderately important	very slightly important	very slightly important	extremely important	moderately important	extremely important	very slightly important	very slightly important	extremely important	extremely important	extremely important	very slightly important	very slightly important	extremely important	very important	very important
104	36-40	male	Fellow	1 year	no	yes	1-10	Incorrect	Correct	Correct	Correct	Correct	Incorrect	Correct	Correct	Incorrect	Correct	Correct	Incorrect	Correct	Correct	Correct	Incorrect	Correct	Incorrect	moderately important	moderately important	moderately important	moderately important	moderately important	moderately important	very important	very important	very important	very important	very important	very slightly important	slightly important	extremely important	moderately important	moderately important	very slightly important	very slightly important	extremely important	moderately important	moderately important	extremely important	very important	extremely important
105	26-30	male	Resident	1 year	no	yes	10-20	Correct	Correct	Correct	Correct	Incorrect	Correct	Correct	Correct	Incorrect	Correct	Correct	Incorrect	Correct	Correct	Correct	Incorrect	Correct	Incorrect	extremely important	very important	extremely important	very important	very important	slightly important	very important	very slightly important	extremely important	very important	slightly important	slightly important	very slightly important	moderately important	slightly important	very slightly important	very important	extremely important	very important	slightly important	very slightly important	extremely important	very important	very important
106	31-35	male	Resident	3 year	no	no	1-10	Correct	Correct	Correct	Correct	Correct	Correct	Correct	Correct	Incorrect	Correct	Correct	Correct	Correct	Correct	Incorrect	Incorrect	Correct	Correct	extremely important	very important	very important	very important	extremely important	moderately important	moderately important	very important	moderately important	moderately important	moderately important	moderately important	very important	moderately important	moderately important	moderately important	very important	extremely important	very important	moderately important	moderately important	very important	very important	very important
107	26-30	female	Resident	3 year	no	yes	1-10	Correct	Correct	Correct	Incorrect	Correct	Correct	Correct	Correct	Correct	Correct	Correct	Correct	Correct	Correct	Correct	Correct	Correct	Correct	extremely important	extremely important	extremely important	extremely important	extremely important	extremely important	very slightly important	moderately important	extremely important	very slightly important	very slightly important	very slightly important	very important	extremely important	very slightly important	very slightly important	extremely important	extremely important	extremely important	moderately important	moderately important	very important	moderately important	extremely important
108	31-35	female	Fellow	1 year	no	yes	10-20	Correct	Correct	Correct	Correct	Correct	Correct	Correct	Correct	Correct	Correct	Correct	Correct	Correct	Correct	Correct	Correct	Correct	Correct	extremely important	extremely important	extremely important	extremely important	extremely important	extremely important	extremely important	extremely important	extremely important	extremely important	extremely important	extremely important	extremely important	extremely important	extremely important	extremely important	extremely important	extremely important	extremely important	extremely important	extremely important	very important	extremely important	extremely important
109	31-35	male	Resident	4 year	yes	no	1-10	Correct	Correct	Correct	Correct	Correct	Correct	Correct	Correct	Correct	Correct	Correct	Incorrect	Correct	Correct	Correct	Correct	Incorrect	Incorrect	extremely important	extremely important	extremely important	extremely important	extremely important	very important	very important	very important	very important	extremely important	very important	moderately important	very important	very important	very important	moderately important	extremely important	extremely important	extremely important	extremely important	moderately important	very important	very important	extremely important
110	26-30	male	Resident	1 year	yes	yes	10-20	Incorrect	Correct	Correct	Correct	Correct	Correct	Correct	Correct	Incorrect	Incorrect	Correct	Correct	Correct	Correct	Correct	Incorrect	Correct	Incorrect	extremely important	extremely important	extremely important	moderately important	very important	very important	extremely important	very slightly important	extremely important	moderately important	moderately important	extremely important	very slightly important	extremely important	extremely important	moderately important	extremely important	extremely important	extremely important	extremely important	moderately important	very important	moderately important	slightly important
111	26-30	female	Resident	3 year	yes	yes	1-10	Correct	Correct	Correct	Correct	Incorrect	Incorrect	Correct	Correct	Incorrect	Correct	Correct	Correct	Correct	Correct	Correct	Incorrect	Incorrect	Correct	extremely important	extremely important	extremely important	slightly important	slightly important	very slightly important	moderately important	very slightly important	very slightly important	moderately important	very slightly important	moderately important	very slightly important	very important	slightly important	very slightly important	very important	very important	moderately important	slightly important	very slightly important	extremely important	extremely important	very important
112	26-30	female	Resident	2 year	no	yes	1-10	Correct	Correct	Correct	Correct	Correct	Correct	Correct	Correct	Incorrect	Incorrect	Correct	Correct	Correct	Correct	Correct	Correct	Correct	Correct	extremely important	very important	extremely important	extremely important	extremely important	slightly important	very important	extremely important	extremely important	very important	very important	extremely important	extremely important	very important	extremely important	extremely important	moderately important	moderately important	moderately important	moderately important	moderately important	moderately important	very important	moderately important
113	26-30	male	Resident	3 year	yes	yes	1-10	Incorrect	Correct	Correct	Correct	Correct	Correct	Correct	Correct	Correct	Correct	Correct	Correct	Correct	Correct	Incorrect	Incorrect	Correct	Incorrect	extremely important	extremely important	extremely important	extremely important	extremely important	extremely important	very important	extremely important	extremely important	moderately important	moderately important	moderately important	very important	very important	moderately important	moderately important	very important	extremely important	extremely important	moderately important	moderately important	extremely important	extremely important	very important
114	26-30	male	Resident	2 year	no	yes	10-20	Incorrect	Correct	Correct	Correct	Incorrect	Incorrect	Incorrect	Correct	Correct	Incorrect	Correct	Correct	Correct	Incorrect	Incorrect	Correct	Correct	Incorrect	extremely important	extremely important	very important	very important	extremely important	slightly important	very important	slightly important	very important	very important	slightly important	very important	slightly important	very important	slightly important	very slightly important	extremely important	moderately important	moderately important	moderately important	slightly important	extremely important	very important	extremely important
115	26-30	male	Resident	3 year	no	yes	>40	Correct	Correct	Correct	Incorrect	Correct	Correct	Correct	Correct	Correct	Correct	Correct	Correct	Correct	Correct	Correct	Incorrect	Incorrect	Incorrect	extremely important	extremely important	extremely important	extremely important	extremely important	extremely important	extremely important	slightly important	slightly important	extremely important	slightly important	moderately important	slightly important	moderately important	extremely important	slightly important	extremely important	extremely important	extremely important	extremely important	extremely important	extremely important	extremely important	extremely important
116	26-30	male	Resident	3 year	no	yes	10-20	Incorrect	Correct	Correct	Correct	Correct	Incorrect	Correct	Correct	Incorrect	Incorrect	Correct	Incorrect	Correct	Incorrect	Incorrect	Incorrect	Correct	Incorrect	extremely important	extremely important	extremely important	extremely important	extremely important	very important	moderately important	very important	extremely important	very important	moderately important	very important	moderately important	extremely important	very important	moderately important	very important	extremely important	extremely important	very important	moderately important	extremely important	extremely important	very important
117	26-30	male	Resident	4 year	yes	yes	1-10	Incorrect	Correct	Correct	Correct	Incorrect	Correct	Correct	Correct	Correct	Correct	Correct	Incorrect	Correct	Correct	Correct	Incorrect	Correct	Incorrect	very important	very important	extremely important	moderately important	moderately important	very slightly important	very important	slightly important	moderately important	slightly important	very slightly important	extremely important	very slightly important	moderately important	moderately important	moderately important	extremely important	moderately important	very important	moderately important	moderately important	moderately important	very important	very important
118	26-30	male	Resident	1 year	yes	yes	1-10	Incorrect	Correct	Correct	Correct	Incorrect	Incorrect	Correct	Correct	Incorrect	Correct	Correct	Correct	Correct	Correct	Correct	Incorrect	Correct	Incorrect	very important	very important	moderately important	extremely important	very important	moderately important	very slightly important	slightly important	slightly important	slightly important	slightly important	slightly important	moderately important	very important	moderately important	moderately important	slightly important	very important	moderately important	moderately important	moderately important	extremely important	extremely important	very important
119	26-30	male	Resident	3 year	no	yes	10-20	Incorrect	Incorrect	Correct	Incorrect	Incorrect	Correct	Correct	Correct	Incorrect	Correct	Correct	Correct	Correct	Correct	Correct	Incorrect	Correct	Incorrect	extremely important	extremely important	extremely important	moderately important	moderately important	very slightly important	extremely important	moderately important	extremely important	moderately important	moderately important	extremely important	very slightly important	moderately important	moderately important	moderately important	extremely important	extremely important	extremely important	extremely important	extremely important	extremely important	extremely important	moderately important
120	26-30	male	Resident	2 year	no	yes	1-10	Incorrect	Incorrect	Correct	Correct	Correct	Correct	Correct	Correct	Incorrect	Incorrect	Correct	Incorrect	Correct	Incorrect	Correct	Incorrect	Incorrect	Incorrect	extremely important	extremely important	extremely important	slightly important	moderately important	moderately important	extremely important	very slightly important	very slightly important	slightly important	very slightly important	very important	very slightly important	moderately important	slightly important	slightly important	very important	very important	moderately important	slightly important	slightly important	very important	extremely important	extremely important
121	31-35	female	Resident	5 year	yes	yes	1-10	Incorrect	Correct	Correct	Correct	Correct	Correct	Correct	Correct	Correct	Correct	Correct	Correct	Correct	Correct	Correct	Incorrect	Correct	Incorrect	extremely important	extremely important	extremely important	extremely important	extremely important	moderately important	very slightly important	moderately important	moderately important	moderately important	extremely important	extremely important	moderately important	extremely important	moderately important	extremely important	extremely important	extremely important	extremely important	extremely important	extremely important	moderately important	extremely important	very important
122	26-30	male	Resident	1 year	no	yes	1-10	Incorrect	Correct	Incorrect	Correct	Incorrect	Incorrect	Correct	Correct	Incorrect	Incorrect	Correct	Incorrect	Incorrect	Incorrect	Incorrect	Incorrect	Incorrect	Incorrect	extremely important	extremely important	moderately important	very slightly important	moderately important	very slightly important	very important	moderately important	slightly important	moderately important	very slightly important	extremely important	very slightly important	moderately important	very important	very slightly important	extremely important	very slightly important	very slightly important	moderately important	very slightly important	very important	very important	moderately important
123	26-30	female	Resident	4 year	yes	yes	10-20	Incorrect	Correct	Correct	Correct	Correct	Correct	Correct	Correct	Incorrect	Correct	Correct	Correct	Correct	Correct	Incorrect	Correct	Incorrect	Incorrect	extremely important	extremely important	extremely important	extremely important	very important	moderately important	extremely important	moderately important	moderately important	very important	very important	extremely important	moderately important	moderately important	very important	very important	extremely important	moderately important	extremely important	extremely important	very important	moderately important	slightly important	slightly important
124	31-35	male	Resident	5 year	yes	yes	1-10	Incorrect	Correct	Correct	Correct	Correct	Correct	Correct	Correct	Correct	Incorrect	Correct	Correct	Correct	Correct	Correct	Correct	Correct	Correct	extremely important	extremely important	extremely important	extremely important	extremely important	extremely important	extremely important	extremely important	extremely important	extremely important	extremely important	extremely important	extremely important	extremely important	extremely important	extremely important	extremely important	extremely important	extremely important	extremely important	extremely important	slightly important	extremely important	very important
125	31-35	male	Resident	3 year	no	yes	1-10	Correct	Correct	Correct	Correct	Correct	Correct	Correct	Correct	Correct	Correct	Correct	Correct	Correct	Correct	Correct	Incorrect	Correct	Correct	extremely important	extremely important	extremely important	extremely important	extremely important	extremely important	extremely important	extremely important	extremely important	extremely important	extremely important	extremely important	extremely important	extremely important	extremely important	extremely important	very important	extremely important	very important	extremely important	extremely important	extremely important	very important	extremely important
126	31-35	male	Resident	5 year	no	yes	1-10	Incorrect	Correct	Correct	Correct	Correct	Correct	Correct	Correct	Correct	Correct	Correct	Correct	Correct	Correct	Correct	Correct	Correct	Incorrect	extremely important	extremely important	very important	extremely important	moderately important	very important	slightly important	slightly important	very important	very slightly important	very slightly important	slightly important	slightly important	very important	very slightly important	very slightly important	moderately important	slightly important	very important	very slightly important	very slightly important	extremely important	moderately important	moderately important
127	26-30	male	Resident	2 year	no	no	1-10	Correct	Correct	Correct	Correct	Correct	Correct	Correct	Correct	Correct	Correct	Correct	Correct	Correct	Correct	Correct	Correct	Correct	Correct	very important	very important	extremely important	very important	very important	extremely important	very important	extremely important	very important	very important	very important	very important	extremely important	very important	extremely important	extremely important	very important	very important	extremely important	very important	very important	very important	very important	very important
128	26-30	female	Resident	2 year	no	yes	20-30	Correct	Correct	Correct	Correct	Correct	Correct	Correct	Correct	Incorrect	Correct	Correct	Correct	Correct	Correct	Correct	Incorrect	Incorrect	Incorrect	extremely important	extremely important	extremely important	extremely important	extremely important	extremely important	extremely important	very important	extremely important	very important	moderately important	very important	very important	extremely important	very important	very important	very important	very important	extremely important	very important	very important	extremely important	extremely important	extremely important
129	31-35	male	Resident	5 year	no	yes	1-10	Correct	Correct	Correct	Incorrect	Correct	Correct	Correct	Correct	Correct	Correct	Correct	Correct	Correct	Correct	Correct	Incorrect	Correct	Correct	extremely important	extremely important	extremely important	extremely important	extremely important	extremely important	very slightly important	very slightly important	extremely important	extremely important	very slightly important	very slightly important	extremely important	extremely important	extremely important	very slightly important	very slightly important	extremely important	extremely important	extremely important	very slightly important	extremely important	extremely important	extremely important
130	26-30	female	Resident	4 year	no	yes	1-10	Incorrect	Correct	Correct	Correct	Correct	Correct	Correct	Correct	Correct	Correct	Correct	Correct	Correct	Correct	Correct	Incorrect	Correct	Incorrect	extremely important	extremely important	extremely important	extremely important	extremely important	extremely important	moderately important	very important	very important	moderately important	moderately important	moderately important	very important	very important	moderately important	moderately important	moderately important	extremely important	very important	moderately important	moderately important	very important	very important	moderately important
131	26-30	male	Resident	2 year	no	yes	1-10	Incorrect	Correct	Incorrect	Correct	Incorrect	Incorrect	Correct	Correct	Correct	Incorrect	Correct	Correct	Incorrect	Incorrect	Incorrect	Incorrect	Incorrect	Incorrect	very important	very important	very important	very important	very important	very important	very important	very important	very important	very important	very important	very important	very important	very important	very important	very important	very important	very important	very important	very important	very important	very important	very important	very important
132	26-30	female	Fellow	2 year	yes	yes	30-40	Correct	Correct	Correct	Correct	Correct	Correct	Correct	Correct	Incorrect	Correct	Correct	Incorrect	Correct	Correct	Correct	Incorrect	Correct	Correct	extremely important	very important	very important	slightly important	moderately important	moderately important	slightly important	moderately important	very important	very important	moderately important	moderately important	moderately important	slightly important	slightly important	slightly important	slightly important	very important	moderately important	moderately important	moderately important	extremely important	very important	very important
133	31-35	male	Fellow	1 year	no	yes	1-10	Correct	Correct	Correct	Incorrect	Incorrect	Incorrect	Correct	Correct	Correct	Correct	Correct	Incorrect	Correct	Incorrect	Correct	Incorrect	Correct	Incorrect	extremely important	extremely important	extremely important	slightly important	extremely important	moderately important	moderately important	moderately important	very important	very important	moderately important	moderately important	moderately important	very important	very important	moderately important	moderately important	extremely important	extremely important	very important	moderately important	very important	very important	moderately important
134	31-35	male	Fellow	1 year	yes	yes	>40	Incorrect	Correct	Correct	Correct	Incorrect	Incorrect	Correct	Correct	Incorrect	Incorrect	Correct	Incorrect	Correct	Incorrect	Correct	Incorrect	Correct	Incorrect	extremely important	extremely important	extremely important	slightly important	very important	very important	extremely important	very important	very important	very important	slightly important	very slightly important	very slightly important	slightly important	moderately important	slightly important	extremely important	extremely important	moderately important	moderately important	slightly important	extremely important	extremely important	moderately important
135	26-30	female	Fellow	2 year	yes	yes	20-30	Incorrect	Correct	Correct	Correct	Correct	Incorrect	Correct	Correct	Correct	Correct	Correct	Correct	Correct	Correct	Correct	Incorrect	Correct	Incorrect	very important	very important	very important	very important	very important	very important	moderately important	slightly important	very important	slightly important	slightly important	slightly important	slightly important	very important	moderately important	moderately important	moderately important	very important	very important	moderately important	moderately important	very important	very important	very important
136	31-35	female	Fellow	2 year	no	yes	10-20	Incorrect	Correct	Correct	Correct	Correct	Incorrect	Correct	Correct	Incorrect	Incorrect	Correct	Incorrect	Correct	Correct	Correct	Incorrect	Correct	Incorrect	extremely important	extremely important	extremely important	extremely important	extremely important	extremely important	moderately important	moderately important	very important	moderately important	moderately important	slightly important	slightly important	very important	very important	slightly important	very important	very important	very important	moderately important	moderately important	extremely important	extremely important	very important
137	31-35	female	Fellow	2 year	no	yes	10-20	Incorrect	Incorrect	Correct	Correct	Correct	Incorrect	Correct	Correct	Incorrect	Incorrect	Correct	Incorrect	Correct	Correct	Correct	Correct	Correct	Incorrect	extremely important	extremely important	extremely important	slightly important	extremely important	extremely important	very slightly important	extremely important	very slightly important	very slightly important	very slightly important	extremely important	extremely important	extremely important	extremely important	slightly important	very slightly important	extremely important	very slightly important	very slightly important	very slightly important	very important	very important	very important
138	26-30	female	Fellow	1 year	yes	yes	10-20	Correct	Correct	Correct	Correct	Correct	Correct	Correct	Correct	Correct	Incorrect	Correct	Correct	Correct	Correct	Incorrect	Incorrect	Incorrect	Incorrect	extremely important	extremely important	extremely important	extremely important	very important	very slightly important	moderately important	moderately important	extremely important	very important	moderately important	extremely important	moderately important	extremely important	moderately important	moderately important	extremely important	extremely important	extremely important	extremely important	moderately important	very important	very important	very important
139	26-30	male	Fellow	1 year	no	yes	10-20	Correct	Correct	Correct	Correct	Incorrect	Correct	Correct	Correct	Correct	Incorrect	Correct	Correct	Correct	Incorrect	Incorrect	Incorrect	Correct	Incorrect	extremely important	extremely important	extremely important	extremely important	extremely important	extremely important	slightly important	very important	slightly important	slightly important	moderately important	moderately important	extremely important	moderately important	moderately important	moderately important	extremely important	extremely important	extremely important	extremely important	extremely important	very important	very important	very important
140	31-35	male	Fellow	2 year	yes	yes	20-30	Incorrect	Correct	Correct	Correct	Correct	Incorrect	Correct	Incorrect	Incorrect	Correct	Correct	Correct	Correct	Incorrect	Correct	Incorrect	Correct	Incorrect	extremely important	extremely important	very important	very important	very important	very important	very important	very important	moderately important	moderately important	moderately important	very important	very important	moderately important	moderately important	moderately important	extremely important	very important	very important	moderately important	moderately important	very important	extremely important	very important
141	31-35	male	Fellow	2 year	yes	yes	10-20	Incorrect	Correct	Correct	Incorrect	Correct	Correct	Correct	Correct	Correct	Correct	Correct	Correct	Correct	Correct	Correct	Incorrect	Incorrect	Incorrect	extremely important	extremely important	extremely important	very important	very important	very important	moderately important	very important	very important	very important	moderately important	moderately important	very important	moderately important	moderately important	moderately important	moderately important	extremely important	very important	very important	very important	very important	very important	very important
142	31-35	male	Fellow	1 year	no	yes	20-30	Incorrect	Correct	Correct	Correct	Incorrect	Incorrect	Correct	Correct	Correct	Correct	Correct	Correct	Correct	Correct	Incorrect	Incorrect	Correct	Correct	extremely important	very important	very important	moderately important	moderately important	very important	slightly important	slightly important	very important	slightly important	slightly important	slightly important	slightly important	very important	slightly important	slightly important	slightly important	extremely important	very important	slightly important	slightly important	extremely important	very important	very important
[truncated: 1 more columns]
